# Supplementary material for: Efficiency, Microbial Communities, and Nitrogen Metabolism in Denitrification Biological Filter: Insights into Varied Pore Ceramsite Media
Source: Microorganisms. 2025 May 23;13(6):1187. doi: 10.3390/microorganisms13061187 (PMC12195522; doi:10.3390/microorganisms13061187)
Supplement: Supplementary file 1 [file microorganisms-13-01187-s001.zip]

Archive with 1 entries (1 files):
- microorganisms-3490980-supplementary.pdf
